# Supplementary material for: Poly(ADP-ribose)-binding protein RCD1 is a plant PARylation reader regulated by Photoregulatory Protein Kinases
Source: Commun Biol. 2023 Apr 19;6:429. doi: 10.1038/s42003-023-04794-2 (PMC10115779; doi:10.1038/s42003-023-04794-2)
Supplement: Supplementary file 4 — Supplementary Data 1 [file 42003_2023_4794_MOESM4_ESM.xlsx]

## Sheet: Figure 1C, 4A, Suppl. 1B
Source data
Genotype	Fv/Fm at 7 hours	Fv/Fm at 15 hours
Col-0	-0.128289	-0.248408
Col-0	-0.0530504	-0.226744
Col-0	-0.144737	-0.255474
Col-0	-0.137195	-0.240741
Col-0	-0.119363	-0.270718
Col-0	-0.170213	-0.275591
rcd1	0.693333	0.691239
rcd1	0.702369	0.703507
rcd1	0.6947	0.662078
rcd1	0.68	0.638368
rcd1	0.703947	0.680174
rcd1:RCD1-HA variants:
wild type, line A	-0.12828	-0.226744
wild type, line A	-0.121951	-0.233533
wild type, line A	-0.181481	-0.265306
wild type, line A	-0.140805	-0.280255
wild type, line A	-0.156051	-0.265152
wild type, line A	-0.178182	-0.218978
wild type, line B	-0.0589681	-0.203593
wild type, line B	-0.065445	-0.227273
wild type, line B	-0.0924171	-0.255814
wild type, line B	-0.0994898	-0.271605
wild type, line B	-0.0856423	-0.240741
wild type, line B	-0.104558	-0.248408
ΔWWE, line A	0.359202	-0.125
ΔWWE, line A	0.175355	-0.153846
ΔWWE, line A	0.429338	0.0949721
ΔWWE, line A	0.646048	0.491909
ΔWWE, line A	0.44584	0.180974
ΔWWE, line A	0.419861	0.0287356
ΔWWE, line B	-0.0275482	-0.248408
ΔWWE, line B	0.169524	-0.180556
ΔWWE, line B	0.0189474	-0.209677
ΔWWE, line B	-0.0107239	-0.256579
ΔWWE, line B	0.233663	-0.125448
ΔWWE, line B	0.143689	-0.184834
ΔPARP-like, line A	0.0986547	-0.17801
ΔPARP-like, line A	0.514563	0.174556
ΔPARP-like, line A	0.0699708	-0.227273
ΔPARP-like, line A	0.29718	-0.107407
ΔPARP-like, line A	0.226345	-0.143369
ΔPARP-like, line A	0	-0.231293
ΔPARP-like, line B	0.553323	0.289926
ΔPARP-like, line B	0.0134048	-0.19403
ΔPARP-like, line B	0.0239808	-0.188172
ΔPARP-like, line B	0.441413	0.0490956
ΔPARP-like, line B	-0.0464037	-0.255814
ΔPARP-like, line B	-0.0518519	-0.265152
ΔRST, line A	0.659436	0.548159
ΔRST, line A	0.666312	0.662204
ΔRST, line A	0.691704	0.675708
ΔRST, line A	0.594839	0.458194
ΔRST, line A	0.670297	0.65528
ΔRST, line A	0.613158	0.532362
ΔRST, line B	0.684211	0.625782
ΔRST, line B	0.656648	0.663357
ΔRST, line B	0.604534	0.499215
ΔRST, line B	0.57855	0.412
ΔRST, line B	0.638889	0.601966
ΔRST, line B	0.685289	0.672932
(S/T)IDR2(A), line A	0.225263	-0.102041
(S/T)IDR2(A), line A	0.631902	0.449541
(S/T)IDR2(A), line A	-0.0265252	-0.256579
(S/T)IDR2(A), line A	0.673114	0.660488
(S/T)IDR2(A), line A	0.568015	0.361179
(S/T)IDR2(A), line A	0.485207	0.201835
(S/T)IDR2(A), line B	0.0606796	-0.190789
(S/T)IDR2(A), line B	0.120393	-0.227273
(S/T)IDR2(A), line B	0.41523	0.0556845
(S/T)IDR2(A), line B	0.686551	0.582402
(S/T)IDR2(A), line B	-0.113712	-0.227273
(S/T)IDR2(A), line B	0.212581	-0.176471
Univariate Analysis of Variance
Tests of Between-Subjects Effects								Tests of Between-Subjects Effects
Dependent Variable:	Fv/Fm at 7 hours							Dependent Variable:	Fv/Fm at 15 hours
Source	Type III Sum of Squares	df	Mean Square	F	Sig.			Source	Type III Sum of Squares	df	Mean Square	F	Sig.
Corrected Model	5.915a	11	0.537771	20.9326	1.86621e-16			Corrected Model	7.825a	11	0.711332	22.6191	3.18608e-17
Intercept	4.84373	1	4.84373	188.541	5.00182e-20			Intercept	0.454506	1	0.454506	14.4525	0.000342952
VAR00006	5.91548	11	0.537771	20.9326	1.86621e-16			VAR00006	7.82465	11	0.711332	22.6191	3.18608e-17
Error	1.51574	59	0.0256906					Error	1.85545	59	0.0314483
Total	12.0633	71						Total	10.0454	71
Corrected Total	7.43123	70						Corrected Total	9.6801	70
a. R Squared = .796 (Adjusted R Squared = .758)								a. R Squared = .808 (Adjusted R Squared = .773)
Post Hoc Tests								Post Hoc Tests
Dependent Variable:	Fv/Fm at 7 hours							Dependent Variable:	Fv/Fm at 15 hours
Tukey HSD								Tukey HSD
Genotype		Mean Difference (I-J)	Std. Error	Sig.	95% Confidence Interval			Genotype		Mean Difference (I-J)	Std. Error	Sig.	95% Confidence Interval
					Lower Bound	Upper Bound							Lower Bound	Upper Bound
Col-0	rcd1	-.8201*	0.0970561	6.21191e-10	-1.15035	-0.489912		Col-0	rcd1	-.9280*	0.107383	2.96399e-10	-1.29336	-0.562644
	wild type, line A	0.0256667	0.0925393	1	-0.289187	0.340521			wild type, line A	-0.00466667	0.102385	1	-0.35302	0.343687
	wild type, line B	-0.041	0.0925393	0.999999	-0.355854	0.273854			wild type, line B	-0.0116667	0.102385	1	-0.36002	0.336687
	ΔWWE, line A	-.5378*	0.0925393	1.63694e-05	-0.852687	-0.222979			ΔWWE, line A	-0.339333	0.102385	0.0629191	-0.687687	0.00902027
	ΔWWE, line B	-0.213333	0.0925393	0.484519	-0.528187	0.101521			ΔWWE, line B	-0.052	0.102385	0.999996	-0.400354	0.296354
	ΔPARP-like, line A	-.3265*	0.0925393	0.0355956	-0.641354	-0.0116461			ΔPARP-like, line A	-0.1345	0.102385	0.974011	-0.482854	0.213854
	ΔPARP-like, line B	-0.280833	0.0925393	0.124333	-0.595687	0.0340206			ΔPARP-like, line B	-0.159	0.102385	0.918587	-0.507354	0.189354
	ΔRST, line A	-.7745*	0.0925393	8.48543e-10	-1.08935	-0.459646			ΔRST, line A	-.8415*	0.102385	1.51948e-09	-1.18985	-0.493146
	ΔRST, line B	-.7668*	0.0925393	1.16931e-09	-1.08169	-0.451979			ΔRST, line B	-.8322*	0.102385	2.16381e-09	-1.18052	-0.483813
	(S/T)IDR2(A), line A	-.5513*	0.0925393	9.4555e-06	-0.866187	-0.236479			(S/T)IDR2(A), line A	-.4720*	0.102385	0.00123403	-0.820354	-0.123646
	(S/T)IDR2(A), line B	-.3557*	0.0925393	0.0144027	-0.670521	-0.0408128			(S/T)IDR2(A), line B	-0.2225	0.102385	0.574648	-0.570854	0.125854
rcd1	Col-0	.8201*	0.0970561	6.21191e-10	0.489912	1.15035		rcd1	Col-0	.9280*	0.107383	2.96399e-10	0.562644	1.29336
	wild type, line A	.8458*	0.0970561	2.24268e-10	0.515578	1.17602			wild type, line A	.9233*	0.107383	3.50383e-10	0.557977	1.28869
	wild type, line B	.7791*	0.0970561	3.19169e-09	0.448912	1.10935			wild type, line B	.9163*	0.107383	4.50453e-10	0.550977	1.28169
	ΔWWE, line A	0.2823	0.0970561	0.164697	-0.0479215	0.612522			ΔWWE, line A	.5887*	0.107383	5.57881e-05	0.22331	0.954023
	ΔWWE, line B	.6068*	0.0970561	3.09426e-06	0.276578	0.937022			ΔWWE, line B	.8760*	0.107383	1.92646e-09	0.510644	1.24136
	ΔPARP-like, line A	.4936*	0.0970561	0.000234561	0.163412	0.823855			ΔPARP-like, line A	.7935*	0.107383	3.81888e-08	0.428144	1.15886
	ΔPARP-like, line B	.5393*	0.0970561	4.2365e-05	0.209078	0.869522			ΔPARP-like, line B	.7690*	0.107383	9.2717e-08	0.403644	1.13436
	ΔRST, line A	0.0456333	0.0970561	0.999998	-0.284588	0.375855			ΔRST, line A	0.0865	0.107383	0.999602	-0.278856	0.451856
	ΔRST, line B	0.0533	0.0970561	0.999991	-0.276922	0.383522			ΔRST, line B	0.0958333	0.107383	0.998966	-0.269523	0.46119
	(S/T)IDR2(A), line A	0.2688	0.0970561	0.219965	-0.0614215	0.599022			(S/T)IDR2(A), line A	.4560*	0.107383	0.00411513	0.0906437	0.821356
	(S/T)IDR2(A), line B	.4645*	0.0970561	0.000675642	0.134245	0.794688			(S/T)IDR2(A), line B	.7055*	0.107383	9.14414e-07	0.340144	1.07086
wild type, line A	Col-0	-0.0256667	0.0925393	1	-0.340521	0.289187		wild type, line A	Col-0	0.00466667	0.102385	1	-0.343687	0.35302
	rcd1	-.8458*	0.0970561	2.24268e-10	-1.17602	-0.515578			rcd1	-.9233*	0.107383	3.50383e-10	-1.28869	-0.557977
	wild type, line B	-0.0666667	0.0925393	0.999864	-0.381521	0.248187			wild type, line B	-0.007	0.102385	1	-0.355354	0.341354
	ΔWWE, line A	-.5635*	0.0925393	5.7488e-06	-0.878354	-0.248646			ΔWWE, line A	-0.334667	0.102385	0.07067	-0.68302	0.0136869
	ΔWWE, line B	-0.239	0.0925393	0.312747	-0.553854	0.0758539			ΔWWE, line B	-0.0473333	0.102385	0.999999	-0.395687	0.30102
	ΔPARP-like, line A	-.3522*	0.0925393	0.016115	-0.667021	-0.0373128			ΔPARP-like, line A	-0.129833	0.102385	0.980034	-0.478187	0.21852
	ΔPARP-like, line B	-0.3065	0.0925393	0.0632712	-0.621354	0.00835389			ΔPARP-like, line B	-0.154333	0.102385	0.932635	-0.502687	0.19402
	ΔRST, line A	-.8002*	0.0925393	2.91e-10	-1.11502	-0.485313			ΔRST, line A	-.8368*	0.102385	1.81317e-09	-1.18519	-0.48848
	ΔRST, line B	-.7925*	0.0925393	4.00362e-10	-1.10735	-0.477646			ΔRST, line B	-.8275*	0.102385	2.58248e-09	-1.17585	-0.479146
	(S/T)IDR2(A), line A	-.5770*	0.0925393	3.29999e-06	-0.891854	-0.262146			(S/T)IDR2(A), line A	-.4673*	0.102385	0.00143999	-0.815687	-0.11898
	(S/T)IDR2(A), line B	-.3813*	0.0925393	0.00614511	-0.696187	-0.0664794			(S/T)IDR2(A), line B	-0.217833	0.102385	0.605902	-0.566187	0.13052
wild type, line B	Col-0	0.041	0.0925393	0.999999	-0.273854	0.355854		wild type, line B	Col-0	0.0116667	0.102385	1	-0.336687	0.36002
	rcd1	-.7791*	0.0970561	3.19169e-09	-1.10935	-0.448912			rcd1	-.9163*	0.107383	4.50453e-10	-1.28169	-0.550977
	wild type, line A	0.0666667	0.0925393	0.999864	-0.248187	0.381521			wild type, line A	0.007	0.102385	1	-0.341354	0.355354
	ΔWWE, line A	-.4968*	0.0925393	8.44389e-05	-0.811687	-0.181979			ΔWWE, line A	-0.327667	0.102385	0.0838188	-0.67602	0.0206869
	ΔWWE, line B	-0.172333	0.0925393	0.776651	-0.487187	0.142521			ΔWWE, line B	-0.0403333	0.102385	1	-0.388687	0.30802
	ΔPARP-like, line A	-0.2855	0.0925393	0.110588	-0.600354	0.0293539			ΔPARP-like, line A	-0.122833	0.102385	0.986987	-0.471187	0.22552
	ΔPARP-like, line B	-0.239833	0.0925393	0.307799	-0.554687	0.0750206			ΔPARP-like, line B	-0.147333	0.102385	0.950467	-0.495687	0.20102
	ΔRST, line A	-.7335*	0.0925393	4.73086e-09	-1.04835	-0.418646			ΔRST, line A	-.8298*	0.102385	2.36387e-09	-1.17819	-0.48148
	ΔRST, line B	-.7258*	0.0925393	6.52842e-09	-1.04069	-0.410979			ΔRST, line B	-.8205*	0.102385	3.36762e-09	-1.16885	-0.472146
	(S/T)IDR2(A), line A	-.5103*	0.0925393	4.94363e-05	-0.825187	-0.195479			(S/T)IDR2(A), line A	-.4603*	0.102385	0.00181204	-0.808687	-0.11198
	(S/T)IDR2(A), line B	-0.314667	0.0925393	0.0502684	-0.629521	0.000187218			(S/T)IDR2(A), line B	-0.210833	0.102385	0.652277	-0.559187	0.13752
ΔWWE, line A	Col-0	.5378*	0.0925393	1.63694e-05	0.222979	0.852687		ΔWWE, line A	Col-0	0.339333	0.102385	0.0629191	-0.00902027	0.687687
	rcd1	-0.2823	0.0970561	0.164697	-0.612522	0.0479215			rcd1	-.5887*	0.107383	5.57881e-05	-0.954023	-0.22331
	wild type, line A	.5635*	0.0925393	5.7488e-06	0.248646	0.878354			wild type, line A	0.334667	0.102385	0.07067	-0.0136869	0.68302
	wild type, line B	.4968*	0.0925393	8.44389e-05	0.181979	0.811687			wild type, line B	0.327667	0.102385	0.0838188	-0.0206869	0.67602
	ΔWWE, line B	.3245*	0.0925393	0.0377696	0.00964611	0.639354			ΔWWE, line B	0.287333	0.102385	0.204177	-0.0610203	0.635687
	ΔPARP-like, line A	0.211333	0.0925393	0.499083	-0.103521	0.526187			ΔPARP-like, line A	0.204833	0.102385	0.691077	-0.14352	0.553187
	ΔPARP-like, line B	0.257	0.0925393	0.216613	-0.0578539	0.571854			ΔPARP-like, line B	0.180333	0.102385	0.831517	-0.16802	0.528687
	ΔRST, line A	-0.236667	0.0925393	0.326845	-0.551521	0.0781872			ΔRST, line A	-.5022*	0.102385	0.00044588	-0.85052	-0.153813
	ΔRST, line B	-0.229	0.0925393	0.375563	-0.543854	0.0858539			ΔRST, line B	-.4928*	0.102385	0.000613121	-0.841187	-0.14448
	(S/T)IDR2(A), line A	-0.0135	0.0925393	1	-0.328354	0.301354			(S/T)IDR2(A), line A	-0.132667	0.102385	0.976522	-0.48102	0.215687
	(S/T)IDR2(A), line B	0.182167	0.0925393	0.71178	-0.132687	0.497021			(S/T)IDR2(A), line B	0.116833	0.102385	0.991285	-0.23152	0.465187
ΔWWE, line B	Col-0	0.213333	0.0925393	0.484519	-0.101521	0.528187		ΔWWE, line B	Col-0	0.052	0.102385	0.999996	-0.296354	0.400354
	rcd1	-.6068*	0.0970561	3.09426e-06	-0.937022	-0.276578			rcd1	-.8760*	0.107383	1.92646e-09	-1.24136	-0.510644
	wild type, line A	0.239	0.0925393	0.312747	-0.0758539	0.553854			wild type, line A	0.0473333	0.102385	0.999999	-0.30102	0.395687
	wild type, line B	0.172333	0.0925393	0.776651	-0.142521	0.487187			wild type, line B	0.0403333	0.102385	1	-0.30802	0.388687
	ΔWWE, line A	-.3245*	0.0925393	0.0377696	-0.639354	-0.00964611			ΔWWE, line A	-0.287333	0.102385	0.204177	-0.635687	0.0610203
	ΔPARP-like, line A	-0.113167	0.0925393	0.984885	-0.428021	0.201687			ΔPARP-like, line A	-0.0825	0.102385	0.999601	-0.430854	0.265854
	ΔPARP-like, line B	-0.0675	0.0925393	0.999846	-0.382354	0.247354			ΔPARP-like, line B	-0.107	0.102385	0.995814	-0.455354	0.241354
	ΔRST, line A	-.5612*	0.0925393	6.32573e-06	-0.876021	-0.246313			ΔRST, line A	-.7895*	0.102385	1.09275e-08	-1.13785	-0.441146
	ΔRST, line B	-.5535*	0.0925393	8.65537e-06	-0.868354	-0.238646			ΔRST, line B	-.7802*	0.102385	1.55794e-08	-1.12852	-0.431813
	(S/T)IDR2(A), line A	-.3380*	0.0925393	0.025134	-0.652854	-0.0231461			(S/T)IDR2(A), line A	-.4200*	0.102385	0.00651618	-0.768354	-0.0716464
	(S/T)IDR2(A), line B	-0.142333	0.0925393	0.923366	-0.457187	0.172521			(S/T)IDR2(A), line B	-0.1705	0.102385	0.876284	-0.518854	0.177854
ΔPARP-like, line A	Col-0	.3265*	0.0925393	0.0355956	0.0116461	0.641354		ΔPARP-like, line A	Col-0	0.1345	0.102385	0.974011	-0.213854	0.482854
	rcd1	-.4936*	0.0970561	0.000234561	-0.823855	-0.163412			rcd1	-.7935*	0.107383	3.81888e-08	-1.15886	-0.428144
	wild type, line A	.3522*	0.0925393	0.016115	0.0373128	0.667021			wild type, line A	0.129833	0.102385	0.980034	-0.21852	0.478187
	wild type, line B	0.2855	0.0925393	0.110588	-0.0293539	0.600354			wild type, line B	0.122833	0.102385	0.986987	-0.22552	0.471187
	ΔWWE, line A	-0.211333	0.0925393	0.499083	-0.526187	0.103521			ΔWWE, line A	-0.204833	0.102385	0.691077	-0.553187	0.14352
	ΔWWE, line B	0.113167	0.0925393	0.984885	-0.201687	0.428021			ΔWWE, line B	0.0825	0.102385	0.999601	-0.265854	0.430854
	ΔPARP-like, line B	0.0456667	0.0925393	0.999997	-0.269187	0.360521			ΔPARP-like, line B	-0.0245	0.102385	1	-0.372854	0.323854
	ΔRST, line A	-.4480*	0.0925393	0.000556801	-0.762854	-0.133146			ΔRST, line A	-.7070*	0.102385	2.50358e-07	-1.05535	-0.358646
	ΔRST, line B	-.4403*	0.0925393	0.00074238	-0.755187	-0.125479			ΔRST, line B	-.6977*	0.102385	3.56311e-07	-1.04602	-0.349313
	(S/T)IDR2(A), line A	-0.224833	0.0925393	0.403451	-0.539687	0.0900206			(S/T)IDR2(A), line A	-0.3375	0.102385	0.0658721	-0.685854	0.0108536
	(S/T)IDR2(A), line B	-0.0291667	0.0925393	1	-0.344021	0.285687			(S/T)IDR2(A), line B	-0.088	0.102385	0.999269	-0.436354	0.260354
ΔPARP-like, line B	Col-0	0.280833	0.0925393	0.124333	-0.0340206	0.595687		ΔPARP-like, line B	Col-0	0.159	0.102385	0.918587	-0.189354	0.507354
	rcd1	-.5393*	0.0970561	4.2365e-05	-0.869522	-0.209078			rcd1	-.7690*	0.107383	9.2717e-08	-1.13436	-0.403644
	wild type, line A	0.3065	0.0925393	0.0632712	-0.00835389	0.621354			wild type, line A	0.154333	0.102385	0.932635	-0.19402	0.502687
	wild type, line B	0.239833	0.0925393	0.307799	-0.0750206	0.554687			wild type, line B	0.147333	0.102385	0.950467	-0.20102	0.495687
	ΔWWE, line A	-0.257	0.0925393	0.216613	-0.571854	0.0578539			ΔWWE, line A	-0.180333	0.102385	0.831517	-0.528687	0.16802
	ΔWWE, line B	0.0675	0.0925393	0.999846	-0.247354	0.382354			ΔWWE, line B	0.107	0.102385	0.995814	-0.241354	0.455354
	ΔPARP-like, line A	-0.0456667	0.0925393	0.999997	-0.360521	0.269187			ΔPARP-like, line A	0.0245	0.102385	1	-0.323854	0.372854
	ΔRST, line A	-.4937*	0.0925393	9.56627e-05	-0.808521	-0.178813			ΔRST, line A	-.6825*	0.102385	6.31528e-07	-1.03085	-0.334146
	ΔRST, line B	-.4860*	0.0925393	0.000129241	-0.800854	-0.171146			ΔRST, line B	-.6732*	0.102385	8.9742e-07	-1.02152	-0.324813
	(S/T)IDR2(A), line A	-0.2705	0.0925393	0.159616	-0.585354	0.0443539			(S/T)IDR2(A), line A	-0.313	0.102385	0.118085	-0.661354	0.0353536
	(S/T)IDR2(A), line B	-0.0748333	0.0925393	0.999587	-0.389687	0.240021			(S/T)IDR2(A), line B	-0.0635	0.102385	0.999969	-0.411854	0.284854
ΔRST, line A	Col-0	.7745*	0.0925393	8.48543e-10	0.459646	1.08935		ΔRST, line A	Col-0	.8415*	0.102385	1.51948e-09	0.493146	1.18985
	rcd1	-0.0456333	0.0970561	0.999998	-0.375855	0.284588			rcd1	-0.0865	0.107383	0.999602	-0.451856	0.278856
	wild type, line A	.8002*	0.0925393	2.91e-10	0.485313	1.11502			wild type, line A	.8368*	0.102385	1.81317e-09	0.48848	1.18519
	wild type, line B	.7335*	0.0925393	4.73086e-09	0.418646	1.04835			wild type, line B	.8298*	0.102385	2.36387e-09	0.48148	1.17819
	ΔWWE, line A	0.236667	0.0925393	0.326845	-0.0781872	0.551521			ΔWWE, line A	.5022*	0.102385	0.00044588	0.153813	0.85052
	ΔWWE, line B	.5612*	0.0925393	6.32573e-06	0.246313	0.876021			ΔWWE, line B	.7895*	0.102385	1.09275e-08	0.441146	1.13785
	ΔPARP-like, line A	.4480*	0.0925393	0.000556801	0.133146	0.762854			ΔPARP-like, line A	.7070*	0.102385	2.50358e-07	0.358646	1.05535
	ΔPARP-like, line B	.4937*	0.0925393	9.56627e-05	0.178813	0.808521			ΔPARP-like, line B	.6825*	0.102385	6.31528e-07	0.334146	1.03085
	ΔRST, line B	0.00766667	0.0925393	1	-0.307187	0.322521			ΔRST, line B	0.00933333	0.102385	1	-0.33902	0.357687
	(S/T)IDR2(A), line A	0.223167	0.0925393	0.414854	-0.0916872	0.538021			(S/T)IDR2(A), line A	.3695*	0.102385	0.0284352	0.0211464	0.717854
	(S/T)IDR2(A), line B	.4188*	0.0925393	0.00163911	0.103979	0.733687			(S/T)IDR2(A), line B	.6190*	0.102385	6.77996e-06	0.270646	0.967354
ΔRST, line B	Col-0	.7668*	0.0925393	1.16931e-09	0.451979	1.08169		ΔRST, line B	Col-0	.8322*	0.102385	2.16381e-09	0.483813	1.18052
	rcd1	-0.0533	0.0970561	0.999991	-0.383522	0.276922			rcd1	-0.0958333	0.107383	0.998966	-0.46119	0.269523
	wild type, line A	.7925*	0.0925393	4.00362e-10	0.477646	1.10735			wild type, line A	.8275*	0.102385	2.58248e-09	0.479146	1.17585
	wild type, line B	.7258*	0.0925393	6.52842e-09	0.410979	1.04069			wild type, line B	.8205*	0.102385	3.36762e-09	0.472146	1.16885
	ΔWWE, line A	0.229	0.0925393	0.375563	-0.0858539	0.543854			ΔWWE, line A	.4928*	0.102385	0.000613121	0.14448	0.841187
	ΔWWE, line B	.5535*	0.0925393	8.65537e-06	0.238646	0.868354			ΔWWE, line B	.7802*	0.102385	1.55794e-08	0.431813	1.12852
	ΔPARP-like, line A	.4403*	0.0925393	0.00074238	0.125479	0.755187			ΔPARP-like, line A	.6977*	0.102385	3.56311e-07	0.349313	1.04602
	ΔPARP-like, line B	.4860*	0.0925393	0.000129241	0.171146	0.800854			ΔPARP-like, line B	.6732*	0.102385	8.9742e-07	0.324813	1.02152
	ΔRST, line A	-0.00766667	0.0925393	1	-0.322521	0.307187			ΔRST, line A	-0.00933333	0.102385	1	-0.357687	0.33902
	(S/T)IDR2(A), line A	0.2155	0.0925393	0.468867	-0.0993539	0.530354			(S/T)IDR2(A), line A	.3602*	0.102385	0.0366346	0.0118131	0.70852
	(S/T)IDR2(A), line B	.4112*	0.0925393	0.00216176	0.0963128	0.726021			(S/T)IDR2(A), line B	.6097*	0.102385	9.57026e-06	0.261313	0.95802
(S/T)IDR2(A), line A	Col-0	.5513*	0.0925393	9.4555e-06	0.236479	0.866187		(S/T)IDR2(A), line A	Col-0	.4720*	0.102385	0.00123403	0.123646	0.820354
	rcd1	-0.2688	0.0970561	0.219965	-0.599022	0.0614215			rcd1	-.4560*	0.107383	0.00411513	-0.821356	-0.0906437
	wild type, line A	.5770*	0.0925393	3.29999e-06	0.262146	0.891854			wild type, line A	.4673*	0.102385	0.00143999	0.11898	0.815687
	wild type, line B	.5103*	0.0925393	4.94363e-05	0.195479	0.825187			wild type, line B	.4603*	0.102385	0.00181204	0.11198	0.808687
	ΔWWE, line A	0.0135	0.0925393	1	-0.301354	0.328354			ΔWWE, line A	0.132667	0.102385	0.976522	-0.215687	0.48102
	ΔWWE, line B	.3380*	0.0925393	0.025134	0.0231461	0.652854			ΔWWE, line B	.4200*	0.102385	0.00651618	0.0716464	0.768354
	ΔPARP-like, line A	0.224833	0.0925393	0.403451	-0.0900206	0.539687			ΔPARP-like, line A	0.3375	0.102385	0.0658721	-0.0108536	0.685854
	ΔPARP-like, line B	0.2705	0.0925393	0.159616	-0.0443539	0.585354			ΔPARP-like, line B	0.313	0.102385	0.118085	-0.0353536	0.661354
	ΔRST, line A	-0.223167	0.0925393	0.414854	-0.538021	0.0916872			ΔRST, line A	-.3695*	0.102385	0.0284352	-0.717854	-0.0211464
	ΔRST, line B	-0.2155	0.0925393	0.468867	-0.530354	0.0993539			ΔRST, line B	-.3602*	0.102385	0.0366346	-0.70852	-0.0118131
	(S/T)IDR2(A), line B	0.195667	0.0925393	0.614897	-0.119187	0.510521			(S/T)IDR2(A), line B	0.2495	0.102385	0.398883	-0.0988536	0.597854
(S/T)IDR2(A), line B	Col-0	.3557*	0.0925393	0.0144027	0.0408128	0.670521		(S/T)IDR2(A), line B	Col-0	0.2225	0.102385	0.574648	-0.125854	0.570854
	rcd1	-.4645*	0.0970561	0.000675642	-0.794688	-0.134245			rcd1	-.7055*	0.107383	9.14414e-07	-1.07086	-0.340144
	wild type, line A	.3813*	0.0925393	0.00614511	0.0664794	0.696187			wild type, line A	0.217833	0.102385	0.605902	-0.13052	0.566187
	wild type, line B	0.314667	0.0925393	0.0502684	-0.000187218	0.629521			wild type, line B	0.210833	0.102385	0.652277	-0.13752	0.559187
	ΔWWE, line A	-0.182167	0.0925393	0.71178	-0.497021	0.132687			ΔWWE, line A	-0.116833	0.102385	0.991285	-0.465187	0.23152
	ΔWWE, line B	0.142333	0.0925393	0.923366	-0.172521	0.457187			ΔWWE, line B	0.1705	0.102385	0.876284	-0.177854	0.518854
	ΔPARP-like, line A	0.0291667	0.0925393	1	-0.285687	0.344021			ΔPARP-like, line A	0.088	0.102385	0.999269	-0.260354	0.436354
	ΔPARP-like, line B	0.0748333	0.0925393	0.999587	-0.240021	0.389687			ΔPARP-like, line B	0.0635	0.102385	0.999969	-0.284854	0.411854
	ΔRST, line A	-.4188*	0.0925393	0.00163911	-0.733687	-0.103979			ΔRST, line A	-.6190*	0.102385	6.77996e-06	-0.967354	-0.270646
	ΔRST, line B	-.4112*	0.0925393	0.00216176	-0.726021	-0.0963128			ΔRST, line B	-.6097*	0.102385	9.57026e-06	-0.95802	-0.261313
	(S/T)IDR2(A), line A	-0.195667	0.0925393	0.614897	-0.510521	0.119187			(S/T)IDR2(A), line A	-0.2495	0.102385	0.398883	-0.597854	0.0988536
Based on observed means. The error term is Mean Square(Error) = .026.								Based on observed means. The error term is Mean Square(Error) = .031.
*. The mean difference is significant at the 0.05 level.								*. The mean difference is significant at the 0.05 level.

## Sheet: Figure 1E
Source data
	Fv/Fm at 15 hours
Col-0	-0.130435
Col-0	-0.121951
Col-0	-0.130769
rcd1	0.530786
rcd1	0.647823
rcd1	0.620932
rcd1:RCD1-HA, line A	-0.152249
rcd1:RCD1-HA, line A	-0.152975
rcd1:RCD1-HA, line A	-0.153605
rcd1:RCD1-HA, line B	-0.156051
rcd1:RCD1-HA, line B	-0.142395
rcd1:RCD1-HA, line B	-0.104265
rcd1:RCD1nls-HA, line A	0.703235
rcd1:RCD1nls-HA, line A	0.626473
rcd1:RCD1nls-HA, line A	0.651674
rcd1:RCD1nls-HA, line B	0.694064
rcd1:RCD1nls-HA, line B	0.426534
rcd1:RCD1nls-HA, line B	0.512755
Univariate Analysis of Variance
Tests of Between-Subjects Effects
Dependent Variable:	Fv/Fm at 15 hrs
Source	Type III Sum of Squares	df	Mean Square	F	Sig.
Corrected Model	2.485a	5	0.496952	120.797	7.81482e-10
Intercept	0.965818	1	0.965818	234.768	3.04735e-09
VAR00011	2.48476	5	0.496952	120.797	7.81482e-10
Error	0.0493672	12	0.00411393
Total	3.49994	18
Corrected Total	2.53413	17
a. R Squared = .981 (Adjusted R Squared = .972)
Post Hoc Tests
Dependent Variable:	Fv/Fm at 15 hrs
Tukey HSD
Genotype:		Mean Difference (I-J)	Std. Error	Sig.	95% Confidence Interval
					Lower Bound	Upper Bound
Col-0	rcd1	-.7276*	0.0523701	1.11604e-07	-0.903474	-0.55166
	rcd1:RCD1-HA, line A	0.0252	0.0523701	0.995991	-0.150707	0.201107
	rcd1:RCD1-HA, line B	0.00653333	0.0523701	0.999994	-0.169374	0.18244
	rcd1:RCD1nls-HA, line A	-.7882*	0.0523701	4.49677e-08	-0.964107	-0.612293
	rcd1:RCD1nls-HA, line B	-.6722*	0.0523701	2.71922e-07	-0.848107	-0.496293
rcd1	Col-0	.7276*	0.0523701	1.11604e-07	0.55166	0.903474
	rcd1:RCD1-HA, line A	.7528*	0.0523701	7.58869e-08	0.57686	0.928674
	rcd1:RCD1-HA, line B	.7341*	0.0523701	1.0087e-07	0.558193	0.910007
	rcd1:RCD1nls-HA, line A	-0.0606333	0.0523701	0.847924	-0.23654	0.115274
	rcd1:RCD1nls-HA, line B	0.0553667	0.0523701	0.888946	-0.12054	0.231274
rcd1:RCD1-HA, line A	Col-0	-0.0252	0.0523701	0.995991	-0.201107	0.150707
	rcd1	-.7528*	0.0523701	7.58869e-08	-0.928674	-0.57686
	rcd1:RCD1-HA, line B	-0.0186667	0.0523701	0.999032	-0.194574	0.15724
	rcd1:RCD1nls-HA, line A	-.8134*	0.0523701	3.13905e-08	-0.989307	-0.637493
	rcd1:RCD1nls-HA, line B	-.6974*	0.0523701	1.79921e-07	-0.873307	-0.521493
rcd1:RCD1-HA, line B	Col-0	-0.00653333	0.0523701	0.999994	-0.18244	0.169374
	rcd1	-.7341*	0.0523701	1.0087e-07	-0.910007	-0.558193
	rcd1:RCD1-HA, line A	0.0186667	0.0523701	0.999032	-0.15724	0.194574
	rcd1:RCD1nls-HA, line A	-.7947*	0.0523701	4.09262e-08	-0.97064	-0.618826
	rcd1:RCD1nls-HA, line B	-.6787*	0.0523701	2.44e-07	-0.85464	-0.502826
rcd1:RCD1nls-HA, line A	Col-0	.7882*	0.0523701	4.49677e-08	0.612293	0.964107
	rcd1	0.0606333	0.0523701	0.847924	-0.115274	0.23654
	rcd1:RCD1-HA, line A	.8134*	0.0523701	3.13905e-08	0.637493	0.989307
	rcd1:RCD1-HA, line B	.7947*	0.0523701	4.09262e-08	0.618826	0.97064
	rcd1:RCD1nls-HA, line B	0.116	0.0523701	0.298638	-0.0599069	0.291907
rcd1:RCD1nls-HA, line B	Col-0	.6722*	0.0523701	2.71922e-07	0.496293	0.848107
	rcd1	-0.0553667	0.0523701	0.888946	-0.231274	0.12054
	rcd1:RCD1-HA, line A	.6974*	0.0523701	1.79921e-07	0.521493	0.873307
	rcd1:RCD1-HA, line B	.6787*	0.0523701	2.44e-07	0.502826	0.85464
	rcd1:RCD1nls-HA, line A	-0.116	0.0523701	0.298638	-0.291907	0.0599069
Based on observed means. The error term is Mean Square(Error) = .004.
*. The mean difference is significant at the 0.05 level.

## Sheet: Figure Suppl. 1C
Source data
Genotype	Day of the first opened flower (after germination)	Number of expanded rosette leaves
Col-0	42	27
Col-0	43	29
Col-0	43	32
Col-0	44	32
Col-0	46	32
Col-0	47	36
Col-0	47	34
rcd1	36	19
rcd1	36	16
rcd1	37	27
rcd1	38	24
rcd1	38	21
rcd1	38	20
rcd1	40	19
rcd1	47	29
rcd1:RCD1-HA variants:
wild type, line A	43	32
wild type, line A	43	27
wild type, line A	43	32
wild type, line A	44	33
wild type, line A	44	36
wild type, line A	44	36
wild type, line A	46	34
wild type, line A	47	34
wild type, line B	40	31
wild type, line B	40	31
wild type, line B	40	30
wild type, line B	43	27
wild type, line B	43	25
wild type, line B	44	35
wild type, line B	44	35
wild type, line B	51	39
ΔWWE, line A	35	23
ΔWWE, line A	38	24
ΔWWE, line A	38	25
ΔWWE, line A	38	26
ΔWWE, line A	40	28
ΔWWE, line A	40	26
ΔWWE, line A	43	32
ΔWWE, line A	43	27
ΔWWE, line B	37	23
ΔWWE, line B	37	24
ΔWWE, line B	38	26
ΔWWE, line B	38	25
ΔWWE, line B	38	27
ΔWWE, line B	38	24
ΔWWE, line B	39	25
ΔWWE, line B	40	24
ΔPARP-like, line A	36	16
ΔPARP-like, line A	38	28
ΔPARP-like, line A	40	31
ΔPARP-like, line A	42	29
ΔPARP-like, line A	43	28
ΔPARP-like, line A	44	31
ΔPARP-like, line A	44	32
ΔPARP-like, line A	45	32
ΔPARP-like, line B	40	31
ΔPARP-like, line B	40	30
ΔPARP-like, line B	40	34
ΔPARP-like, line B	41	34
ΔPARP-like, line B	41	33
ΔPARP-like, line B	41	26
ΔPARP-like, line B	44	34
ΔRST, line A	33	18
ΔRST, line A	33	21
ΔRST, line A	35	19
ΔRST, line A	37	22
ΔRST, line A	40	22
ΔRST, line B	32	19
ΔRST, line B	33	19
ΔRST, line B	33	18
ΔRST, line B	33	19
ΔRST, line B	33	16
ΔRST, line B	34	20
ΔRST, line B	36	19
ΔRST, line B	37	19
(S/T)IDR2(A), line A	34	25
(S/T)IDR2(A), line A	34	22
(S/T)IDR2(A), line A	38	21
(S/T)IDR2(A), line A	38	23
(S/T)IDR2(A), line A	38	20
(S/T)IDR2(A), line A	40	23
(S/T)IDR2(A), line A	42	28
(S/T)IDR2(A), line B	34	26
(S/T)IDR2(A), line B	38	25
(S/T)IDR2(A), line B	38	26
(S/T)IDR2(A), line B	39	27
(S/T)IDR2(A), line B	39	25
(S/T)IDR2(A), line B	40	26
(S/T)IDR2(A), line B	40	27
Univariate Analysis of Variance
Tests of Between-Subjects Effects								Tests of Between-Subjects Effects
Dependent Variable:	Day of the first opened flower (after germination)							Dependent Variable:	Number of expanded rosette leaves
Source	Type III Sum of Squares	df	Mean Square	F	Sig.			Source	Type III Sum of Squares	df	Mean Square	F	Sig.
Corrected Model	887.672a	11	80.6975	12.4455	4.19261e-13			Corrected Model	1914.649a	11	174.059	17.2538	1.33871e-16
Intercept	137716	1	137716	21239.2	8.5631e-96			Intercept	61264.4	1	61264.4	6072.9	5.2292e-75
VAR00001	887.672	11	80.6975	12.4455	4.19261e-13			VAR00001	1914.65	11	174.059	17.2538	1.33871e-16
Error	499.271	77	6.48404					Error	776.789	77	10.0882
Total	142271	89						Total	65643	89
Corrected Total	1386.94	88						Corrected Total	2691.44	88
a. R Squared = .640 (Adjusted R Squared = .589)								a. R Squared = .711 (Adjusted R Squared = .670)
Post Hoc Tests								Post Hoc Tests
Dependent Variable:	Day of the first opened flower (after germination)							Dependent Variable:	Number of expanded rosette leaves
Tukey HSD								Tukey HSD
Genotype		Mean Difference (I-J)	Std. Error	Sig.	95% Confidence Interval			Genotype		Mean Difference (I-J)	Std. Error	Sig.	95% Confidence Interval
					Lower Bound	Upper Bound							Lower Bound	Upper Bound
Col-0	rcd1	5.8214*	1.31788	0.00180965	1.37938	10.2635		Col-0	rcd1	9.8393*	1.64383	4.07504e-06	4.29856	15.38
	wild type, line A	0.321429	1.31788	1	-4.12062	4.76348			wild type, line A	-1.28571	1.64383	0.999718	-6.82644	4.25501
	wild type, line B	1.44643	1.31788	0.993953	-2.99562	5.88848			wild type, line B	0.0892857	1.64383	1	-5.45144	5.63001
	ΔWWE, line A	5.1964*	1.31788	0.00900946	0.754377	9.63848			ΔWWE, line A	5.33929	1.64383	0.0694397	-0.201443	10.88
	ΔWWE, line B	6.4464*	1.31788	0.000319011	2.00438	10.8885			ΔWWE, line B	6.9643*	1.64383	0.003393	1.42356	12.505
	ΔPARP-like, line A	3.07143	1.31788	0.464766	-1.37062	7.51348			ΔPARP-like, line A	3.33929	1.64383	0.671022	-2.20144	8.88001
	ΔPARP-like, line B	3.57143	1.3611	0.285093	-1.0163	8.15916			ΔPARP-like, line B	0	1.69774	1	-5.72244	5.72244
	ΔRST, line A	8.9714*	1.49101	3.57509e-06	3.94582	13.997			ΔRST, line A	11.3143*	1.85979	2.70729e-06	5.04567	17.5829
	ΔRST, line B	10.6964*	1.31788	3.98433e-10	6.25438	15.1385			ΔRST, line B	13.0893*	1.64383	7.86609e-10	7.54856	18.63
	(S/T)IDR2(A), line A	6.8571*	1.3611	0.000182617	2.26941	11.4449			(S/T)IDR2(A), line A	8.5714*	1.69774	0.000175217	2.84899	14.2939
	(S/T)IDR2(A), line B	6.2857*	1.3611	0.000880101	1.69798	10.8734			(S/T)IDR2(A), line B	5.71429	1.69774	0.0506619	-0.00815386	11.4367
rcd1	Col-0	-5.8214*	1.31788	0.00180965	-10.2635	-1.37938		rcd1	Col-0	-9.8393*	1.64383	4.07504e-06	-15.38	-4.29856
	wild type, line A	-5.5000*	1.27319	0.00254602	-9.79143	-1.20857			wild type, line A	-11.1250*	1.58809	5.27556e-08	-16.4779	-5.77215
	wild type, line B	-4.3750*	1.27319	0.0416815	-8.66643	-0.0835705			wild type, line B	-9.7500*	1.58809	2.14326e-06	-15.1029	-4.39715
	ΔWWE, line A	-0.625	1.27319	0.999997	-4.91643	3.66643			ΔWWE, line A	-4.5	1.58809	0.186997	-9.85285	0.852852
	ΔWWE, line B	0.625	1.27319	0.999997	-3.66643	4.91643			ΔWWE, line B	-2.875	1.58809	0.807315	-8.22785	2.47785
	ΔPARP-like, line A	-2.75	1.27319	0.582692	-7.04143	1.54143			ΔPARP-like, line A	-6.5000*	1.58809	0.00551177	-11.8529	-1.14715
	ΔPARP-like, line B	-2.25	1.31788	0.859354	-6.69205	2.19205			ΔPARP-like, line B	-9.8393*	1.64383	4.07504e-06	-15.38	-4.29856
	ΔRST, line A	3.15	1.45166	0.575721	-1.74298	8.04298			ΔRST, line A	1.475	1.81071	0.999584	-4.62819	7.57819
	ΔRST, line B	4.8750*	1.27319	0.0129513	0.58357	9.16643			ΔRST, line B	3.25	1.58809	0.660861	-2.10285	8.60285
	(S/T)IDR2(A), line A	1.03571	1.31788	0.999705	-3.40634	5.47777			(S/T)IDR2(A), line A	-1.26786	1.64383	0.999753	-6.80859	4.27287
	(S/T)IDR2(A), line B	0.464286	1.31788	1	-3.97777	4.90634			(S/T)IDR2(A), line B	-4.125	1.64383	0.35012	-9.66573	1.41573
wild type, line A	Col-0	-0.321429	1.31788	1	-4.76348	4.12062		wild type, line A	Col-0	1.28571	1.64383	0.999718	-4.25501	6.82644
	rcd1	5.5000*	1.27319	0.00254602	1.20857	9.79143			rcd1	11.1250*	1.58809	5.27556e-08	5.77215	16.4779
	wild type, line B	1.125	1.27319	0.99911	-3.16643	5.41643			wild type, line B	1.375	1.58809	0.999263	-3.97785	6.72785
	ΔWWE, line A	4.8750*	1.27319	0.0129513	0.58357	9.16643			ΔWWE, line A	6.6250*	1.58809	0.00423222	1.27215	11.9779
	ΔWWE, line B	6.1250*	1.27319	0.000432166	1.83357	10.4164			ΔWWE, line B	8.2500*	1.58809	9.94238e-05	2.89715	13.6029
	ΔPARP-like, line A	2.75	1.27319	0.582692	-1.54143	7.04143			ΔPARP-like, line A	4.625	1.58809	0.157325	-0.727852	9.97785
	ΔPARP-like, line B	3.25	1.31788	0.376572	-1.19205	7.69205			ΔPARP-like, line B	1.28571	1.64383	0.999718	-4.25501	6.82644
	ΔRST, line A	8.6500*	1.45166	4.55629e-06	3.75702	13.543			ΔRST, line A	12.6000*	1.81071	6.46051e-08	6.49681	18.7032
	ΔRST, line B	10.3750*	1.27319	3.45208e-10	6.08357	14.6664			ΔRST, line B	14.3750*	1.58809	6.99119e-12	9.02215	19.7279
	(S/T)IDR2(A), line A	6.5357*	1.31788	0.00024673	2.09366	10.9778			(S/T)IDR2(A), line A	9.8571*	1.64383	3.89504e-06	4.31641	15.3979
	(S/T)IDR2(A), line B	5.9643*	1.31788	0.00122977	1.52223	10.4063			(S/T)IDR2(A), line B	7.0000*	1.64383	0.0031493	1.45927	12.5407
wild type, line B	Col-0	-1.44643	1.31788	0.993953	-5.88848	2.99562		wild type, line B	Col-0	-0.0892857	1.64383	1	-5.63001	5.45144
	rcd1	4.3750*	1.27319	0.0416815	0.0835705	8.66643			rcd1	9.7500*	1.58809	2.14326e-06	4.39715	15.1029
	wild type, line A	-1.125	1.27319	0.99911	-5.41643	3.16643			wild type, line A	-1.375	1.58809	0.999263	-6.72785	3.97785
	ΔWWE, line A	3.75	1.27319	0.145982	-0.54143	8.04143			ΔWWE, line A	5.25	1.58809	0.059589	-0.102852	10.6029
	ΔWWE, line B	5.0000*	1.27319	0.00948209	0.70857	9.29143			ΔWWE, line B	6.8750*	1.58809	0.0024656	1.52215	12.2279
	ΔPARP-like, line A	1.625	1.27319	0.979746	-2.66643	5.91643			ΔPARP-like, line A	3.25	1.58809	0.660861	-2.10285	8.60285
	ΔPARP-like, line B	2.125	1.31788	0.899219	-2.31705	6.56705			ΔPARP-like, line B	-0.0892857	1.64383	1	-5.63001	5.45144
	ΔRST, line A	7.5250*	1.45166	0.000103859	2.63202	12.418			ΔRST, line A	11.2250*	1.81071	1.66706e-06	5.12181	17.3282
	ΔRST, line B	9.2500*	1.27319	1.69709e-08	4.95857	13.5414			ΔRST, line B	13.0000*	1.58809	2.92965e-10	7.64715	18.3529
	(S/T)IDR2(A), line A	5.4107*	1.31788	0.00528369	0.968663	9.85277			(S/T)IDR2(A), line A	8.4821*	1.64383	0.000113927	2.94141	14.0229
	(S/T)IDR2(A), line B	4.8393*	1.31788	0.0209882	0.397234	9.28134			(S/T)IDR2(A), line B	5.6250*	1.64383	0.0433911	0.0842717	11.1657
ΔWWE, line A	Col-0	-5.1964*	1.31788	0.00900946	-9.63848	-0.754377		ΔWWE, line A	Col-0	-5.33929	1.64383	0.0694397	-10.88	0.201443
	rcd1	0.625	1.27319	0.999997	-3.66643	4.91643			rcd1	4.5	1.58809	0.186997	-0.852852	9.85285
	wild type, line A	-4.8750*	1.27319	0.0129513	-9.16643	-0.58357			wild type, line A	-6.6250*	1.58809	0.00423222	-11.9779	-1.27215
	wild type, line B	-3.75	1.27319	0.145982	-8.04143	0.54143			wild type, line B	-5.25	1.58809	0.059589	-10.6029	0.102852
	ΔWWE, line B	1.25	1.27319	0.997689	-3.04143	5.54143			ΔWWE, line B	1.625	1.58809	0.996678	-3.72785	6.97785
	ΔPARP-like, line A	-2.125	1.27319	0.876389	-6.41643	2.16643			ΔPARP-like, line A	-2	1.58809	0.981713	-7.35285	3.35285
	ΔPARP-like, line B	-1.625	1.31788	0.984472	-6.06705	2.81705			ΔPARP-like, line B	-5.33929	1.64383	0.0694397	-10.88	0.201443
	ΔRST, line A	3.775	1.45166	0.297786	-1.11798	8.66798			ΔRST, line A	5.975	1.81071	0.0605578	-0.12819	12.0782
	ΔRST, line B	5.5000*	1.27319	0.00254602	1.20857	9.79143			ΔRST, line B	7.7500*	1.58809	0.000333119	2.39715	13.1029
	(S/T)IDR2(A), line A	1.66071	1.31788	0.981627	-2.78134	6.10277			(S/T)IDR2(A), line A	3.23214	1.64383	0.713958	-2.30859	8.77287
	(S/T)IDR2(A), line B	1.08929	1.31788	0.999523	-3.35277	5.53134			(S/T)IDR2(A), line B	0.375	1.64383	1	-5.16573	5.91573
ΔWWE, line B	Col-0	-6.4464*	1.31788	0.000319011	-10.8885	-2.00438		ΔWWE, line B	Col-0	-6.9643*	1.64383	0.003393	-12.505	-1.42356
	rcd1	-0.625	1.27319	0.999997	-4.91643	3.66643			rcd1	2.875	1.58809	0.807315	-2.47785	8.22785
	wild type, line A	-6.1250*	1.27319	0.000432166	-10.4164	-1.83357			wild type, line A	-8.2500*	1.58809	9.94238e-05	-13.6029	-2.89715
	wild type, line B	-5.0000*	1.27319	0.00948209	-9.29143	-0.70857			wild type, line B	-6.8750*	1.58809	0.0024656	-12.2279	-1.52215
	ΔWWE, line A	-1.25	1.27319	0.997689	-5.54143	3.04143			ΔWWE, line A	-1.625	1.58809	0.996678	-6.97785	3.72785
	ΔPARP-like, line A	-3.375	1.27319	0.27096	-7.66643	0.91643			ΔPARP-like, line A	-3.625	1.58809	0.497472	-8.97785	1.72785
	ΔPARP-like, line B	-2.875	1.31788	0.567625	-7.31705	1.56705			ΔPARP-like, line B	-6.9643*	1.64383	0.003393	-12.505	-1.42356
	ΔRST, line A	2.525	1.45166	0.844086	-2.36798	7.41798			ΔRST, line A	4.35	1.81071	0.41713	-1.75319	10.4532
	ΔRST, line B	4.25	1.27319	0.0546359	-0.0414295	8.54143			ΔRST, line B	6.1250*	1.58809	0.0118636	0.772148	11.4779
	(S/T)IDR2(A), line A	0.410714	1.31788	1	-4.03134	4.85277			(S/T)IDR2(A), line A	1.60714	1.64383	0.997774	-3.93359	7.14787
	(S/T)IDR2(A), line B	-0.160714	1.31788	1	-4.60277	4.28134			(S/T)IDR2(A), line B	-1.25	1.64383	0.999785	-6.79073	4.29073
ΔPARP-like, line A	Col-0	-3.07143	1.31788	0.464766	-7.51348	1.37062		ΔPARP-like, line A	Col-0	-3.33929	1.64383	0.671022	-8.88001	2.20144
	rcd1	2.75	1.27319	0.582692	-1.54143	7.04143			rcd1	6.5000*	1.58809	0.00551177	1.14715	11.8529
	wild type, line A	-2.75	1.27319	0.582692	-7.04143	1.54143			wild type, line A	-4.625	1.58809	0.157325	-9.97785	0.727852
	wild type, line B	-1.625	1.27319	0.979746	-5.91643	2.66643			wild type, line B	-3.25	1.58809	0.660861	-8.60285	2.10285
	ΔWWE, line A	2.125	1.27319	0.876389	-2.16643	6.41643			ΔWWE, line A	2	1.58809	0.981713	-3.35285	7.35285
	ΔWWE, line B	3.375	1.27319	0.27096	-0.91643	7.66643			ΔWWE, line B	3.625	1.58809	0.497472	-1.72785	8.97785
	ΔPARP-like, line B	0.5	1.31788	1	-3.94205	4.94205			ΔPARP-like, line B	-3.33929	1.64383	0.671022	-8.88001	2.20144
	ΔRST, line A	5.9000*	1.45166	0.0060616	1.00702	10.793			ΔRST, line A	7.9750*	1.81071	0.00189409	1.87181	14.0782
	ΔRST, line B	7.6250*	1.27319	4.0191e-06	3.33357	11.9164			ΔRST, line B	9.7500*	1.58809	2.14326e-06	4.39715	15.1029
	(S/T)IDR2(A), line A	3.78571	1.31788	0.171817	-0.656337	8.22777			(S/T)IDR2(A), line A	5.23214	1.64383	0.0821794	-0.308585	10.7729
	(S/T)IDR2(A), line B	3.21429	1.31788	0.393601	-1.22777	7.65634			(S/T)IDR2(A), line B	2.375	1.64383	0.950358	-3.16573	7.91573
ΔPARP-like, line B	Col-0	-3.57143	1.3611	0.285093	-8.15916	1.0163		ΔPARP-like, line B	Col-0	0	1.69774	1	-5.72244	5.72244
	rcd1	2.25	1.31788	0.859354	-2.19205	6.69205			rcd1	9.8393*	1.64383	4.07504e-06	4.29856	15.38
	wild type, line A	-3.25	1.31788	0.376572	-7.69205	1.19205			wild type, line A	-1.28571	1.64383	0.999718	-6.82644	4.25501
	wild type, line B	-2.125	1.31788	0.899219	-6.56705	2.31705			wild type, line B	0.0892857	1.64383	1	-5.45144	5.63001
	ΔWWE, line A	1.625	1.31788	0.984472	-2.81705	6.06705			ΔWWE, line A	5.33929	1.64383	0.0694397	-0.201443	10.88
	ΔWWE, line B	2.875	1.31788	0.567625	-1.56705	7.31705			ΔWWE, line B	6.9643*	1.64383	0.003393	1.42356	12.505
	ΔPARP-like, line A	-0.5	1.31788	1	-4.94205	3.94205			ΔPARP-like, line A	3.33929	1.64383	0.671022	-2.20144	8.88001
	ΔRST, line A	5.4000*	1.49101	0.0243973	0.374392	10.4256			ΔRST, line A	11.3143*	1.85979	2.70729e-06	5.04567	17.5829
	ΔRST, line B	7.1250*	1.31788	4.316e-05	2.68295	11.5671			ΔRST, line B	13.0893*	1.64383	7.86609e-10	7.54856	18.63
	(S/T)IDR2(A), line A	3.28571	1.3611	0.409586	-1.30202	7.87345			(S/T)IDR2(A), line A	8.5714*	1.69774	0.000175217	2.84899	14.2939
	(S/T)IDR2(A), line B	2.71429	1.3611	0.695751	-1.87345	7.30202			(S/T)IDR2(A), line B	5.71429	1.69774	0.0506619	-0.00815386	11.4367
ΔRST, line A	Col-0	-8.9714*	1.49101	3.57509e-06	-13.997	-3.94582		ΔRST, line A	Col-0	-11.3143*	1.85979	2.70729e-06	-17.5829	-5.04567
	rcd1	-3.15	1.45166	0.575721	-8.04298	1.74298			rcd1	-1.475	1.81071	0.999584	-7.57819	4.62819
	wild type, line A	-8.6500*	1.45166	4.55629e-06	-13.543	-3.75702			wild type, line A	-12.6000*	1.81071	6.46051e-08	-18.7032	-6.49681
	wild type, line B	-7.5250*	1.45166	0.000103859	-12.418	-2.63202			wild type, line B	-11.2250*	1.81071	1.66706e-06	-17.3282	-5.12181
	ΔWWE, line A	-3.775	1.45166	0.297786	-8.66798	1.11798			ΔWWE, line A	-5.975	1.81071	0.0605578	-12.0782	0.12819
	ΔWWE, line B	-2.525	1.45166	0.844086	-7.41798	2.36798			ΔWWE, line B	-4.35	1.81071	0.41713	-10.4532	1.75319
	ΔPARP-like, line A	-5.9000*	1.45166	0.0060616	-10.793	-1.00702			ΔPARP-like, line A	-7.9750*	1.81071	0.00189409	-14.0782	-1.87181
	ΔPARP-like, line B	-5.4000*	1.49101	0.0243973	-10.4256	-0.374392			ΔPARP-like, line B	-11.3143*	1.85979	2.70729e-06	-17.5829	-5.04567
	ΔRST, line B	1.725	1.45166	0.988405	-3.16798	6.61798			ΔRST, line B	1.775	1.81071	0.99772	-4.32819	7.87819
	(S/T)IDR2(A), line A	-2.11429	1.49101	0.956365	-7.13989	2.91132			(S/T)IDR2(A), line A	-2.74286	1.85979	0.942946	-9.01148	3.52576
	(S/T)IDR2(A), line B	-2.68571	1.49101	0.812238	-7.71132	2.33989			(S/T)IDR2(A), line B	-5.6	1.85979	0.12532	-11.8686	0.668618
ΔRST, line B	Col-0	-10.6964*	1.31788	3.98433e-10	-15.1385	-6.25438		ΔRST, line B	Col-0	-13.0893*	1.64383	7.86609e-10	-18.63	-7.54856
	rcd1	-4.8750*	1.27319	0.0129513	-9.16643	-0.58357			rcd1	-3.25	1.58809	0.660861	-8.60285	2.10285
	wild type, line A	-10.3750*	1.27319	3.45208e-10	-14.6664	-6.08357			wild type, line A	-14.3750*	1.58809	6.99119e-12	-19.7279	-9.02215
	wild type, line B	-9.2500*	1.27319	1.69709e-08	-13.5414	-4.95857			wild type, line B	-13.0000*	1.58809	2.92965e-10	-18.3529	-7.64715
	ΔWWE, line A	-5.5000*	1.27319	0.00254602	-9.79143	-1.20857			ΔWWE, line A	-7.7500*	1.58809	0.000333119	-13.1029	-2.39715
	ΔWWE, line B	-4.25	1.27319	0.0546359	-8.54143	0.0414295			ΔWWE, line B	-6.1250*	1.58809	0.0118636	-11.4779	-0.772148
	ΔPARP-like, line A	-7.6250*	1.27319	4.0191e-06	-11.9164	-3.33357			ΔPARP-like, line A	-9.7500*	1.58809	2.14326e-06	-15.1029	-4.39715
	ΔPARP-like, line B	-7.1250*	1.31788	4.316e-05	-11.5671	-2.68295			ΔPARP-like, line B	-13.0893*	1.64383	7.86609e-10	-18.63	-7.54856
	ΔRST, line A	-1.725	1.45166	0.988405	-6.61798	3.16798			ΔRST, line A	-1.775	1.81071	0.99772	-7.87819	4.32819
	(S/T)IDR2(A), line A	-3.83929	1.31788	0.156993	-8.28134	0.602766			(S/T)IDR2(A), line A	-4.51786	1.64383	0.223503	-10.0586	1.02287
	(S/T)IDR2(A), line B	-4.41071	1.31788	0.0533524	-8.85277	0.0313373			(S/T)IDR2(A), line B	-7.3750*	1.64383	0.00141531	-12.9157	-1.83427
(S/T)IDR2(A), line A	Col-0	-6.8571*	1.3611	0.000182617	-11.4449	-2.26941		(S/T)IDR2(A), line A	Col-0	-8.5714*	1.69774	0.000175217	-14.2939	-2.84899
	rcd1	-1.03571	1.31788	0.999705	-5.47777	3.40634			rcd1	1.26786	1.64383	0.999753	-4.27287	6.80859
	wild type, line A	-6.5357*	1.31788	0.00024673	-10.9778	-2.09366			wild type, line A	-9.8571*	1.64383	3.89504e-06	-15.3979	-4.31641
	wild type, line B	-5.4107*	1.31788	0.00528369	-9.85277	-0.968663			wild type, line B	-8.4821*	1.64383	0.000113927	-14.0229	-2.94141
	ΔWWE, line A	-1.66071	1.31788	0.981627	-6.10277	2.78134			ΔWWE, line A	-3.23214	1.64383	0.713958	-8.77287	2.30859
	ΔWWE, line B	-0.410714	1.31788	1	-4.85277	4.03134			ΔWWE, line B	-1.60714	1.64383	0.997774	-7.14787	3.93359
	ΔPARP-like, line A	-3.78571	1.31788	0.171817	-8.22777	0.656337			ΔPARP-like, line A	-5.23214	1.64383	0.0821794	-10.7729	0.308585
	ΔPARP-like, line B	-3.28571	1.3611	0.409586	-7.87345	1.30202			ΔPARP-like, line B	-8.5714*	1.69774	0.000175217	-14.2939	-2.84899
	ΔRST, line A	2.11429	1.49101	0.956365	-2.91132	7.13989			ΔRST, line A	2.74286	1.85979	0.942946	-3.52576	9.01148
	ΔRST, line B	3.83929	1.31788	0.156993	-0.602766	8.28134			ΔRST, line B	4.51786	1.64383	0.223503	-1.02287	10.0586
	(S/T)IDR2(A), line B	-0.571429	1.3611	0.999999	-5.15916	4.0163			(S/T)IDR2(A), line B	-2.85714	1.69774	0.870362	-8.57958	2.8653
(S/T)IDR2(A), line B	Col-0	-6.2857*	1.3611	0.000880101	-10.8734	-1.69798		(S/T)IDR2(A), line B	Col-0	-5.71429	1.69774	0.0506619	-11.4367	0.00815386
	rcd1	-0.464286	1.31788	1	-4.90634	3.97777			rcd1	4.125	1.64383	0.35012	-1.41573	9.66573
	wild type, line A	-5.9643*	1.31788	0.00122977	-10.4063	-1.52223			wild type, line A	-7.0000*	1.64383	0.0031493	-12.5407	-1.45927
	wild type, line B	-4.8393*	1.31788	0.0209882	-9.28134	-0.397234			wild type, line B	-5.6250*	1.64383	0.0433911	-11.1657	-0.0842717
	ΔWWE, line A	-1.08929	1.31788	0.999523	-5.53134	3.35277			ΔWWE, line A	-0.375	1.64383	1	-5.91573	5.16573
	ΔWWE, line B	0.160714	1.31788	1	-4.28134	4.60277			ΔWWE, line B	1.25	1.64383	0.999785	-4.29073	6.79073
	ΔPARP-like, line A	-3.21429	1.31788	0.393601	-7.65634	1.22777			ΔPARP-like, line A	-2.375	1.64383	0.950358	-7.91573	3.16573
	ΔPARP-like, line B	-2.71429	1.3611	0.695751	-7.30202	1.87345			ΔPARP-like, line B	-5.71429	1.69774	0.0506619	-11.4367	0.00815386
	ΔRST, line A	2.68571	1.49101	0.812238	-2.33989	7.71132			ΔRST, line A	5.6	1.85979	0.12532	-0.668618	11.8686
	ΔRST, line B	4.41071	1.31788	0.0533524	-0.0313373	8.85277			ΔRST, line B	7.3750*	1.64383	0.00141531	1.83427	12.9157
	(S/T)IDR2(A), line A	0.571429	1.3611	0.999999	-4.0163	5.15916			(S/T)IDR2(A), line A	2.85714	1.69774	0.870362	-2.8653	8.57958
Based on observed means. The error term is Mean Square(Error) = 6.484.								Based on observed means. The error term is Mean Square(Error) = 10.088.
*. The mean difference is significant at the 0.05 level.								*. The mean difference is significant at the 0.05 level.

## Sheet: Figure 4B
Source data
Left columns describe nuclear image number
Right columns show the area of each nuclear body in the image
Data WT RCD1-Venus				Data RCD1-S/TIDR2A-Venus
in: 'RCD1-WT-Venus.csv'				in: 'RCD1-STIDR2A-Venus.csv'
Series #	Area (µm2)			Series #	Area (µm2)
2	0.539881			1	0.439424
2	0.260882			1	0.806942
2	0.0833373			1	0.719057
2	0.228272			1	1.19244
2	0.257259			1	2.0593
2	0.168486			1	1.77967
2	0.0670322			1	2.2111
2	0.273564			1	2.12921
2	0.190226			1	1.99339
2	0.324291			1	0.197741
2	0.132253			1	1.42613
2	0.103266			1	0.225704
2	0.329726			2	0.962625
2	0.0253635			2	1.63873
2	0.134064			2	1.15226
2	0.306174			2	0.886357
2	0.326102			2	1.42435
2	0.0344219			2	1.09043
2	0.228272			2	1.65522
2	0.108701			2	1.36252
2	0.253635			2	1.51093
2	0.17211			2	1.19349
2	0.432992			2	1.70057
2	0.4964			2	0.991483
2	0.278999			2	1.28831
2	0.20472			2	0.793599
2	0.512705			2	0.927583
2	0.344219			3	1.09053
2	0.0996424			3	0.931449
2	0.500024			3	1.25798
2	0.271752			3	0.571429
2	0.45292			3	2.44689
2	0.235518			3	3.76347
2	0.550751			3	1.2831
2	0.163051			3	0.814233
2	0.264505			3	0.640502
2	0.755471			3	1.33961
2	0.117759			3	0.0711669
2	0.289869			3	0.931449
2	0.0706555			3	0.22606
2	0.331537			4	1.77231
2	0.317044			4	1.89131
2	0.349654			4	0.703399
2	0.224648			4	1.41105
2	0.208343			4	0.89253
2	0.166675			4	1.71493
3	0.104217			4	1.09654
3	0.446645			4	0.722524
3	0.461533			4	0.930781
3	0.498754			4	0.862779
3	0.532252			4	0.323011
3	0.331262			4	1.12629
3	0.666246			4	0.879779
3	0.543418			4	1.83181
3	0.197268			4	0.828778
3	0.517364			4	1.14329
3	0.357316			4	0.803277
3	0.342428			4	0.399513
3	0.521086			4	0.255009
3	0.245655			4	0.359137
3	0.588083			5	0.586703
3	0.38337			5	0.340941
3	0.614137			5	0.811156
3	0.535974			5	0.500047
3	0.476422			5	1.45184
3	0.167492			5	0.940429
3	0.480144			5	2.01866
3	0.316374			5	1.05123
3	0.279153			5	2.76446
3	0.532252			5	1.15494
4	0.532853			5	1.40922
4	0.255137			5	2.20759
4	0.234817			5	1.31973
4	0.279974			6	0.897143
4	0.343194			6	0.83333
4	0.774444			6	0.716964
4	0.327389			6	0.641889
4	0.293521			6	0.930927
4	0.320615			6	1.2575
4	0.275458			6	0.671919
4	0.250622			6	1.24249
4	0.282232			6	0.930927
4	0.43125			6	0.970341
4	0.318357			6	0.484232
4	0.205465			6	0.581829
4	0.580268			7	0.48308
4	0.228043			7	1.42715
4	0.352225			7	0.8557
4	0.185144			7	1.18855
4	0.194175			7	1.03833
4	0.160308			7	0.780587
4	0.307068			7	1.27103
4	0.289005			7	1.6407
4	0.24159			7	0.957323
4	0.284489			7	0.877792
4	0.203207			7	0.936704
4	0.410929			8	0.669569
4	0.117408			8	0.659268
4	0.286747			8	0.424404
4	0.0745091			8	1.26703
5	0.0597461			8	0.591281
5	0.0103011			8	1.1908
5	0.463548			8	0.885891
5	0.383199			8	1.10221
5	0.48415			8	1.16608
5	0.140094			8	0.603642
5	0.463548			8	1.3824
5	1.44833			8	0.548016
5	0.335814			8	0.578919
5	0.140094			8	0.741676
5	0.00618063			9	7.08271
5	0.381139			9	3.26772
5	0.168937			9	3.08795
5	0.183359			9	3.31965
5	0.311092			9	6.27577
5	0.158636			9	5.61863
5	0.144215			9	3.23975
5	0.078288			9	0.00399476
5	0.117432			9	3.40753
6	0.01014			9	4.08265
6	0.0425878			9	5.42289
6	0.0425878			10	1.35422
6	0.172379			10	1.28631
6	0.131819			10	1.59791
6	0.241331			10	1.65982
6	0.227135			10	1.43612
6	0.109512			10	2.07927
6	0.614481			10	1.50403
6	0.308255			10	1.80563
6	0.123707			10	1.61388
6	0.196715			10	1.61788
6	0.148043			10	1.73972
6	0.164267			11	1.82642
6	0.131819			11	0.914273
6	0.0628677			11	1.19706
6	0.0385318			11	1.3948
6	0.146015			11	0.920651
6	0.38329			11	0.961049
6	0.119652			11	1.18643
6	0.0486718			11	1.27148
6	0.48469			11	1.10351
6	0.141959			12	2.26816
6	0.442102			12	2.3539
6	0.190631			12	2.31882
6	0.821337			12	2.99303
6	0.139931			12	5.75223
6	0.395458			13	1.48695
6	0.58609			13	1.64245
6	0.0750357			13	6.10087
6	0.261611			13	1.86112
6	0.105456			13	1.84411
6	0.490774			13	2.35677
6	0.170351			13	0.748334
6	0.577978			14	1.69563
6	0.164267			14	1.83717
6	0.0324479			14	2.36936
6	0.00202799			14	2.43446
6	0.0425878			14	2.18819
6	0.113568			14	2.71471
7	0.529075			14	1.93059
7	0.349802			14	1.69563
7	0.975072			14	1.46351
7	0.161783			15	1.27385
7	0.428507			15	1.31348
7	0.0830779			15	2.16837
7	0.0830779			15	2.20517
7	0.253606			15	0.662401
7	0.708349			15	1.88529
7	0.3979			15	0.84357
7	0.511585			15	2.08345
7	0.341057			15	1.13797
7	1.80148			15	2.4656
7	0.0655878			15	0.693539
7	0.327939			15	0.169846
7	0.148666			15	0.832247
7	0.463487			15	0.58597
7	0.550938			15	1.97305
7	0.90074			15	1.23988
7	0.262351			15	1.55126
7	0.835152			15	0.583139
7	0.46786			15	1.37859
7	0.319194			15	1.22289
7	0.310449			15	1.71828
7	0.712721			16	3.35208
7	0.393527			16	1.43458
7	2.05071			16	1.09369
7	0.301704			16	1.86069
7	0.271096			16	1.42748
7	0.240489			16	1.14695
7	0.511585			16	1.56596
7	0.0743329			16	1.07593
7	0.686486			16	2.46435
7	0.249234			16	1.24283
7	0.734584			16	1.93881
7	0.166156			16	1.14695
7	0.323567			16	0.976507
7	0.48535			16	1.50205
7	0.428507			16	1.90685
7	0.354174			16	0.614312
7	0.620898			16	1.35291
7	0.3979			16	0.504233
7	0.870132			17	1.09847
7	0.533448			17	1.01729
7	0.284214			17	1.93817
7	0.201136			17	1.88997
7	0.813289			17	0.25115
7	0.441625			17	1.62106
7	0.677741			17	0.723008
7	0.45037			17	1.85192
7	0.498468			17	0.862536
7	0.46786			17	2.12336
7	0.275469			17	0.438879
7	1.28989			17	0.0431268
7	0.0874504			17	0.634218
8	0.189505			17	0.421121
8	0.13536			17	1.59062
8	0.0236881			17	0.951327
8	0.58205			17	1.27097
8	0.0541442			17	0.433805
8	0.578666			17	1.06802
8	0.394237			17	0.890442
8	0.140436			17	1.37752
8	0.289333			18	0.549373
8	0.116748			18	0.379329
8	0.157356			18	1.32275
8	0.490682			18	0.603329
8	0.1269			18	1.41921
9	0.521304			18	1.03825
9	0.784408			18	0.969577
9	1.52633			18	2.14517
9	0.653673			18	0.949957
9	0.55072			18	0.979387
9	0.71087			18	1.47644
10	0.327172			18	0.88946
10	0.383847			18	1.70207
10	0.510079			18	1.22464
10	0.409609			19	0.62518
10	0.342629			19	1.9814
10	0.494622			19	0.733039
10	0.425065			19	0.707073
10	0.255039			19	0.940767
11	0.462619			19	1.32227
11	0.275153			19	1.77168
11	0.642527			19	0.782974
11	0.492856			19	1.75969
11	0.302366			19	0.796955
12	0.170145			19	0.34355
12	0.23975			20	1.75905
12	0.10054			20	1.42506
12	0.307421			20	1.57064
12	0.614842			20	1.71794
12	0.146943			20	1.99713
12	0.319022			20	1.23322
12	0.179812			20	1.39422
12	0.406027			20	1.39765
12	0.241683			21	0.816026
12	0.0696047			21	0.784865
12	0.247483			21	1.65542
12	0.119875			21	0.760521
12	0.34029			21	1.49962
12	0.0560705			21	0.5979
12	0.226215			21	1.08868
12	0.241683			22	0.0980488
12	0.361558			22	1.22561
12	0.158544			22	0.388693
12	0.187546			22	2.43371
12	0.0425362			22	0.518258
12	0.371225			22	0.80365
12	0.218481			22	0.82466
12	0.029002			22	0.975235
12	0.29002			22	0.72311
12	0.179812			22	0.456977
12	0.193346			22	0.772134
12	0.330622
12	0.253284
12	0.104407
12	0.336423
12	0.456298
12	0.268752
12	0.183679
12	0.197213
12	0.257151
12	0.177879
12	0.0734716
12	0.0657378
12	0.274552
12	0.512368
12	0.44083
12	0.0638043
12	0.518168
12	0.20108
12	0.382826
12	0.0580039
12	0.172078
12	0.0193346
12	0.154677
12	0.425362
12	0.276485
12	0.0502701
12	0.14501
13	0.0488972
13	0.454271
13	0.302847
13	0.190857
13	0.18297
13	0.318621
13	0.00630932
13	0.996873
13	0.21294
13	0.312311
13	0.405374
13	0.0567839
13	0.134073
13	0.0599385
13	0.170352
13	0.304425
13	0.208208
13	0.20663
13	0.468467
13	0.654592
13	0.451116
13	0.504746
13	0.192434
13	0.361209
13	0.227136
13	0.115145
13	0.119877
13	0.181393
13	0.345435
13	0.211362
13	0.468467
13	0.130918
14	0.584361
14	0.331262
14	0.610415
14	0.316374
14	0.297763
14	0.450367
14	0.379648
14	0.49131
14	0.193546
14	0.14516
14	0.081885
14	0.282875
14	0.0967731
14	1.30644
14	0.148882
14	0.755575
14	0.208434
14	0.476422
14	0.439201
14	0.20099
14	0.513642
14	0.353594
14	0.174936
14	0.38337
14	0.550862
14	0.342428
14	0.171214
14	0.911901
14	0.249377
14	0.416869
14	0.267987
14	0.342428
14	0.331262
14	0.0483866
14	0.342428
14	0.889568
14	0.85607
14	0.50992
14	0.193546
14	0.0409425
14	0.156326
14	0.271709
14	0.197268
14	0.141438
14	0.208434
14	0.588083
14	0.416869
14	0.204712
14	0.0595527
14	0.454089
14	0.215879
14	0.334984
14	0.260543
14	0.275431
14	0.487588
14	0.372204
14	0.249377
14	0.197268
14	0.219601
14	0.361038
14	0.65508
14	0.193546
14	0.241933
14	0.186102
14	0.18238
14	0.156326
14	0.0297763
15	0.129276
15	0.213645
15	0.107503
15	0.209563
15	0.292571
15	0.502134
15	0.0585143
15	0.103421
15	0.212284
15	0.0585143
15	0.502134
15	0.194594
15	0.310262
15	0.404157
15	0.364694
15	0.0353807
15	0.46131
15	0.183708
15	0.155131
15	0.186429
15	0.503495
15	0.387827
15	0.111585
15	0.337478
15	0.0244943
15	0.263995
15	0.287128
15	0.145605
15	0.126554
15	0.272159
15	0.160574
15	0.117029
15	0.247665
15	0.114307
15	0.020412
15	0.0625967
15	0.117029
15	0.254469
15	0.179625
15	0.182347
16	0.0163727
16	0.220287
16	0.180099
16	0.0863286
16	0.211356
16	0.200937
16	0.389967
16	0.0654907
16	0.120562
16	0.010419
16	0.0610254
16	0.11312
16	0.187541
16	0.381037
16	0.183076
16	0.430155
16	0.211356
16	0.0744212
16	0.101213
16	0.208379
16	0.13247
16	0.0580485
16	0.110143
16	0.476296
16	0.153308
16	0.247078
16	0.16075
16	0.376571
16	0.290243
16	0.540298
16	0.114609
16	0.187541
17	0.650154
17	0.126149
17	0.327156
17	1.23238
17	0.374289
17	0.195462
17	0.189917
17	0.537867
17	0.395083
17	0.741646
17	0.404786
17	0.363199
17	0.676492
17	0.313294
17	0.134467
17	0.334087
17	0.444988
17	0.472713
17	0.417263
17	0.21487
17	0.187144
17	0.759668
17	0.076244
17	0.410331
17	0.277251
17	0.131694
17	0.343791
17	0.417263
17	0.141398
17	0.070699
17	0.0970379
17	0.0568365
18	0.255527
18	0.0473199
18	0.0851758
18	0.429034
18	0.367518
18	0.244486
18	0.299693
18	0.559952
18	0.55522
18	0.515787
18	0.518942
18	0.115145
18	0.679829
18	0.500014
18	0.541024
18	0.269723
18	0.162465
18	0.463735
18	0.0630932
18	0.149846
18	0.239754
18	0.271301
18	0.154578
18	0.285497
18	0.410106
18	0.454271
18	0.100949
18	0.227136
18	0.170352
18	0.0567839
18	0.18297
18	0.307579
18	0.211362
18	0.6262
18	0.157733
18	0.217672
18	0.0252373
19	0.148335
19	0.422343
19	0.0556257
19	0.216322
19	0.0247225
19	0.298731
19	0.214262
19	0.0226623
19	0.461487
19	0.644846
19	0.0597461
19	0.206021
19	0.255466
19	0.265767
19	0.173058
19	0.28843
19	0.0906493
19	0.117432
19	0.523294
19	0.160696
19	0.208081
19	0.337875
19	0.517113
19	0.409982
19	0.0597461
19	0.1916
19	0.117432
19	0.146275
19	0.261647
19	0.146275
19	0.111251
19	0.346115
19	0.179238
19	0.331694
19	0.0885891
20	0.243848
20	0.00677356
20	0.298037
20	0.149018
20	0.092572
20	0.0474149
20	0.230301
20	0.239332
20	0.164823
20	0.2732
20	0.270942
20	0.124182
20	0.415445
20	0.060962
20	0.30481
20	0.0903141
20	0.270942
20	0.697677
20	0.381577
20	0.354483
20	0.0993455
20	0.363514
20	0.275458
20	0.137729
20	0.623167
20	0.0745091
20	0.286747
20	0.313842
20	0.0970877
20	0.338678
20	0.438023
Analysis in R
# Analyse speckle data
library(dplyr)
WT <- read.csv("RCD1-WT-Venus.csv")
stIDR2a <- read.csv("RCD1-STIDR2A-Venus.csv")
str(WT)
str(stIDR2a)
library(tidyverse)
library(tidyr)
library(dplyr)
#Sort the data in one column
#Add genotype
WT["Genotype"] <- c("WT")
stIDR2a["Genotype"] <- c("stIDR2a")
ALL <- rbind(WT, stIDR2a)
# Thresholding is not perfect especially for the nuclei having <2 speckles
# Manual validation of speckle prediction is done here by removing wrong predictions
ALL[ALL$Genotype=="WT" & ALL$Series.==17, 2] <- NA
ALL %>%
na.omit() %>%
rename("Area.µm2"="Area..um2.") %>%
mutate(Genotype = fct_relevel(Genotype, "WT", "stIDR2a")) -> ALL
rmOutliers <- function(dataframe){
quartiles <- quantile(dataframe$Area.µm2, probs=c(.25, .75), na.rm = FALSE)
IQR <- IQR(dataframe$Area.µm2)
Lower <- quartiles[1] - 1.5*IQR
Upper <- quartiles[2] + 1.5*IQR
data_no_outlier <- subset(dataframe, dataframe$Area.µm2 > Lower & dataframe$Area.µm2 < Upper)
return(data_no_outlier)
}
ALL %>%
group_by(Genotype) %>%
group_modify(~ .x %>%
rmOutliers()) -> ALL.minOutGroup
library("esquisse")
library("ggplot2")
summary(ALL)
#Plot Area (from esquisse)
ggplot(ALL.minOutGroup) +
aes(x = Genotype, y = `Area.µm2`) +
geom_violin(adjust = 1L, scale = "area", fill = "#112446") +
labs(x = "Genotype", y = "Size of nuclear bodies (µm²)") +
theme_classic()
all_aov <- aov(Area.µm2 ~ Genotype, data=ALL.minOutGroup)
summary(all_aov)
#Count NBs per nucleus
count <- ALL.minOutGroup %>%
group_by(Genotype, Series..) %>%
summarise(n = n())
#Plot counts
numberplot <- ggplot(count) +
aes(x = Genotype, y = n) +
geom_violin(adjust = 1L, scale = "area", fill = "#112446") +
labs(x = "Genotype", y = "Nuclear bodies per nucleus") +
theme_classic()
numberplot
all_aov2 <- aov(n ~ Genotype, data=count)
summary(all_aov)
Statistics from R
> all_aov <- aov(Area.µm2 ~ Genotype, data=ALL.minOutGroup)
> summary(all_aov)
	Df	Sum Sq	Mean Sq	F value Pr(>F)
Genotype	1	152.6	152.64	1206	<2e-16	***
Residuals	815	103.1	0.13
---
Signif. codes: 0 ‘***’ 0.001 ‘**’ 0.01 ‘*’ 0.05 ‘.’ 0.1 ‘ ’ 1
> all_aov <- aov(n ~ Genotype, data=count)
> summary(all_aov)
	Df	Sum Sq	Mean Sq	F value Pr(>F)
Genotype	1	3660	3660	26.7	7.85e-06	***
Residuals	38	5208	137
---
Signif. codes: 0 ‘***’ 0.001 ‘**’ 0.01 ‘*’ 0.05 ‘.’ 0.1 ‘ ’ 1

## Sheet: Figure 4D
Source data
	Fv/Fm at 15 hours
Col-0	0.605873
Col-0	0.57453
Col-0	0.694704
Col-0	0.660342
rcd1	0.741573
rcd1	0.753012
rcd1	0.726509
rcd1	0.733454
ppk124	0.499215
ppk124	0.49396
ppk124	0.565401
ppk124	0.347059
ppk234	0.572562
ppk234	0.438283
ppk234	0.489146
ppk234	0.516995
Univariate Analysis of Variance
Tests of Between-Subjects Effects
Dependent Variable:	Fv/Fm at 15 hours
Source	Type III Sum of Squares	df	Mean Square	F	Sig.
Corrected Model	.177a	3	0.0590146	16.1011	0.000165819
Intercept	5.53731	1	5.53731	1510.76	5.42095e-14
VAR00009	0.177044	3	0.0590146	16.1011	0.000165819
Error	0.0439829	12	0.00366524
Total	5.75834	16
Corrected Total	0.221027	15
a. R Squared = .801 (Adjusted R Squared = .751)
Post Hoc Tests
Dependent Variable:	Fv/Fm at 15 hours
Tukey HSD
Genotype:		Mean Difference (I-J)	Std. Error	Sig.	95% Confidence Interval
					Lower Bound	Upper Bound
Col-0	rcd1	-0.104775	0.0428091	0.120354	-0.231871	0.022321
	ppk124	.1574*	0.0428091	0.0144911	0.030354	0.284546
	ppk234	.1296*	0.0428091	0.0451622	0.00251896	0.256711
rcd1	Col-0	0.104775	0.0428091	0.120354	-0.022321	0.231871
	ppk124	.2622*	0.0428091	0.000259589	0.135129	0.389321
	ppk234	.2344*	0.0428091	0.000706575	0.107294	0.361486
ppk124	Col-0	-.1574*	0.0428091	0.0144911	-0.284546	-0.030354
	rcd1	-.2622*	0.0428091	0.000259589	-0.389321	-0.135129
	ppk234	-0.027835	0.0428091	0.91346	-0.154931	0.099261
ppk234	Col-0	-.1296*	0.0428091	0.0451622	-0.256711	-0.00251896
	rcd1	-.2344*	0.0428091	0.000706575	-0.361486	-0.107294
	ppk124	0.027835	0.0428091	0.91346	-0.099261	0.154931
Based on observed means. The error term is Mean Square(Error) = .004.
*. The mean difference is significant at the 0.05 level.
